# Supplementary material for: The Microbial Perspective: A Systematic Literature Review on Hypertension and Gut Microbiota
Source: Nutrients. 2024 Oct 30;16(21):3698. doi: 10.3390/nu16213698 (PMC11547301; doi:10.3390/nu16213698)
Supplement: Supplementary file 1 [file nutrients-16-03698-s001.zip]

Archive with 4 entries (4 files):
- Overview of the CASP Quality Assessment Tool.pdf
- Supplementary Table S1.pdf
- Supplementary Table S2.pdf
- Supplementary Table S3.pdf
